# Supplementary material for: Screen of Non-annotated Small Secreted Proteins of Pseudomonas syringae Reveals a Virulence Factor That Inhibits Tomato Immune Proteases
Source: PLoS Pathog. 2016 Sep 7;12(9):e1005874. doi: 10.1371/journal.ppat.1005874 (PMC5014320; doi:10.1371/journal.ppat.1005874)
Supplement: S2 Table — This table contains the primer sequences used for PCR. (XLS) [file ppat.1005874.s011.xls]

## Sheet: Sheet1
Name/ID	seq
pFLAGGateF2F	GGG CTC GAG CAC CAT CAC CAT CAC CAT AAG CTT GAC AAG TTT GTA CAA AAA AGC
pFLAGGateF2R1	GCT TTC TTG TAC AAA GTG GTG TGA GCT CGG G
pFLAGGateF2R2	GCT TTC TTG TAC AAA GTG GTG CAC CAT CAC CAT CAC CAT TGA GCT CGG G
Avr2F	GGG ACA AGT TTG TAC AAA AAA GCA GGC TTG ATG GCC AAA AAA CTA CCT GGC TGC GA
Avr2R	GGG GAC CAC TTT GTA CAA GAA AGC TGG GTA ACC GCA AAG ACC AAA ACA GC
Epic1F	GGG ACA AGT TTG TAC AAA AAA GCA GGC TTG ATG CAA GTG GAC GGC GGA TAC T
Epic1R	GGG GAC CAC TTT GTA CAA GAA AGC TGG GTA CTT AAC TGG GGT AAT CGA C
Epic2BF	GGG ACA AGT TTG TAC AAA AAA GCA GGC TTG ATG CAA CTG AAC GGA TAC TCA AAG
Epic2BR	GGG GAC CAC TTT GTA CAA GAA AGC TGG GTA GTT GGC GGG CGT AAT CGA C
PSPTO_0081-F	GGG ACA AGT TTG TAC AAA AAA GCA GGC TTG ATG GCC GAC GCG CCG GAA ATC CG
PSPTO_0081-R	GGG GAC CAC TTT GTA CAA GAA AGC TGG GTA CTG CGT CAG CCG CTG TAC GC
PSPTO_0151-F	GGG ACA AGT TTG TAC AAA AAA GCA GGC TTG ATG GCC CCG AAA TCC TGT GAT GAA C
PSPTO_0151-R	GGG GAC CAC TTT GTA CAA GAA AGC TGG GTA GCG ATC ATT ACG CTG GTA G
PSPTO_0154-F	GGG ACA AGT TTG TAC AAA AAA GCA GGC TTG ATG GCA GGC AAG CCA TGT GAC GAG
PSPTO_0154-R	GGG GAC CAC TTT GTA CAA GAA AGC TGG GTA ACC GCG CTG GTA GAC GAT TTC
PSPTO_0161-F	GGG ACA AGT TTG TAC AAA AAA GCA GGC TTG ATG GCA CCA CCT GAT CAG CGC GG
PSPTO_0161-R	GGG GAC CAC TTT GTA CAA GAA AGC TGG GTA ATT CAA CAC ACC ATC CAG AAT C
PSPTO_0208F	GGG ACA AGT TTG TAC AAA AAA GCA GGC TTC GAC AGC ACG ACC CTG CGT TC
PSPTO_0208R	GGG ACC ACT TTG TAC AAG AAA GCT GGG TCT TAC TGT CTG GGG GCA GTC AGT
PSPTO_0277-F	GGG ACA AGT TTG TAC AAA AAA GCA GGC TTG ATG GCT GAG CAG TTG AAA GTA TC
PSPTO_0277-R	GGG GAC CAC TTT GTA CAA GAA AGC TGG GTA AGG CCG AGT AAC CGT CAC C
PSPTO_0318-F	GGG ACA AGT TTG TAC AAA AAA GCA GGC TTG ATG GAC ACC TTC TGG CGT AAC GTG
PSPTO_0318-R	GGG GAC CAC TTT GTA CAA GAA AGC TGG GTA CTG GCT TTC AGC AAC CAG ATT C
PSPTO_0330-F	GGG ACA AGT TTG TAC AAA AAA GCA GGC TTG ATG GCC AAT GAT GGA CAG TCT CG
PSPTO_0330-R	GGG GAC CAC TTT GTA CAA GAA AGC TGG GTA ATA CCA GTT CGG GTC CTT GC
PSPTO_0355-F	GGG ACA AGT TTG TAC AAA AAA GCA GGC TTG ATG GAC GTT TAC ACC TAC ATC GAT G
PSPTO_0355-R	GGG GAC CAC TTT GTA CAA GAA AGC TGG GTA GAA GAA AGG CAG GAT GCT GC
PSPTO_0356-F	GGG ACA AGT TTG TAC AAA AAA GCA GGC TTG ATG CAG ATC TAT AAA TAC ACC GAT G
PSPTO_0356-R	GGG GAC CAC TTT GTA CAA GAA AGC TGG GTA TGG TTT GCC GAG GTG CAC GC
PSPTO_0367-F	GGG ACA AGT TTG TAC AAA AAA GCA GGC TTG ATG TAC ACC ACT GAT GAA GTC AAA G
PSPTO_0367-R	GGG GAC CAC TTT GTA CAA GAA AGC TGG GTA TTG GCT GTT TCT GCA CCC GC
PSPTO_0381-F	GGG ACA AGT TTG TAC AAA AAA GCA GGC TTG ATG GCC GAA CAG GCA CCG CCA CC
PSPTO_0381-R	GGG GAC CAC TTT GTA CAA GAA AGC TGG GTA ATC GTC TGA CTG GAC TTT TTC
PSPTO_0393-F	GGG ACA AGT TTG TAC AAA AAA GCA GGC TTG ATG GCT CAG AAC CCG GAC GCT TC
PSPTO_0393-R	GGG GAC CAC TTT GTA CAA GAA AGC TGG GTA TTC CTG CGC AAT CGA CTC C
PSPTO_0415-F	GGG ACA AGT TTG TAC AAA AAA GCA GGC TTG ATG GCC GAT ATC ACG CAA GGC AG
PSPTO_0415-R	GGG GAC CAC TTT GTA CAA GAA AGC TGG GTA CTG CTG CTT GCC GTA TCC GTC
PSPTO_0451-F	GGG ACA AGT TTG TAC AAA AAA GCA GGC TTG ATG GCT GAA CCC ACG CTG TAT GG
PSPTO_0451-R	GGG GAC CAC TTT GTA CAA GAA AGC TGG GTA GCA ATC AGG CTC GTC AGC G
PSPTO_0475-F	GGG ACA AGT TTG TAC AAA AAA GCA GGC TTG ATG GCG TCG GAG TGG TGG GAA ATA G
PSPTO_0475-R	GGG GAC CAC TTT GTA CAA GAA AGC TGG GTA ATG GGT GGC AGG CTG ATC AC
PSPTO_0476-F	GGG ACA AGT TTG TAC AAA AAA GCA GGC TTG ATG GCT TCG GAG TAC TGG GAA AAG
PSPTO_0476-R	GGG GAC CAC TTT GTA CAA GAA AGC TGG GTA TTC TTG AGG CGC AGC ACG TGT AGC
PSPTO_0477F	GGG ACA AGT TTG TAC AAA AAA GCA GGC TTC GCG TCG CAA TGG TGG GAA AA
PSPTO_0477R	GGG ACC ACT TTG TAC AAG AAA GCT GGG TCT CAT TTT TGG TTC GTG ACA TGT
PSPTO_0850F	GGG ACA AGT TTG TAC AAA AAA GCA GGC TTC GAG ACG TGG ATC GTT ACT GA
PSPTO_0850R	GGG ACC ACT TTG TAC AAG AAA GCT GGG TCT CAC GGT ATA TCT CCC TGG CCA
PSPTO_0867-F	GGG ACA AGT TTG TAC AAA AAA GCA GGC TTG ATG GCG CTA CCG GGT GCC CAA GC
PSPTO_0867-R	GGG GAC CAC TTT GTA CAA GAA AGC TGG GTA AAG GAT GTT AGA CGC GGT GGT GAC
PSPTO_0869-F	GGG ACA AGT TTG TAC AAA AAA GCA GGC TTG ATG GCC GGC ACG GCT TCT GAA CAA G
PSPTO_0869-R	GGG GAC CAC TTT GTA CAA GAA AGC TGG GTA TGG CGT GTG ATC ACC GCT GAC
PSPTO_0877F	GGG ACA AGT TTG TAC AAA AAA GCA GGC TTG TCT ATC CAG GAG ATC GAC TC
PSPTO_0877R1	GGG GAC CAC TTT GTA CAA GAA AGC TGG GTA TCA ATC TGG GGC TAC CGT C
PSPTO_0980F	GGG ACA AGT TTG TAC AAA AAA GCA GGC TTC GCC TCG ATC TAC AAG TGG GT
PSPTO_0980R	GGG ACC ACT TTG TAC AAG AAA GCT GGG TCC TAG CGA CAT AGC TCG CCA ATG
PSPTO_1062-F	GGG ACA AGT TTG TAC AAA AAA GCA GGC TTG ATG GAG AGC GAG CTG GAA AAG GG
PSPTO_1062-R	GGG GAC CAC TTT GTA CAA GAA AGC TGG GTA GAG ATC CTT TTT GAC CTC TTT ATC
PSPTO_1183F	GGG ACA AGT TTG TAC AAA AAA GCA GGC TTG AGC AAT AGA GAG GGA GTT TC
PSPTO_1183R1	GGG GAC CAC TTT GTA CAA GAA AGC TGG GTA TTA TGA GCG CCC TGG CTG GAA C
PSPTO_1186F	GGG ACA AGT TTG TAC AAA AAA GCA GGC TTG TGC GAG TTC CGG GAG GTT CC
PSPTO_1186R1	GGG GAC CAC TTT GTA CAA GAA AGC TGG GTA TCA GCG TCG GCG GCC CTC C
PSPTO_1344-F	GGG ACA AGT TTG TAC AAA AAA GCA GGC TTG ATG GCC GTT TTG TCC GTT CCC GG
PSPTO_1344-R	GGG GAC CAC TTT GTA CAA GAA AGC TGG GTA ATA GGC GCA AGG GCC AGA GGT AC
PSPTO_1518F	GGG ACA AGT TTG TAC AAA AAA GCA GGC TTC CTG TCG CTG AGC GAC CTT TC
PSPTO_1518R	GGG ACC ACT TTG TAC AAG AAA GCT GGG TCT CAA AGT GCC CCG AAG ACC TTC
PSPTO_1585-F	GGG ACA AGT TTG TAC AAA AAA GCA GGC TTG ATG GAT CAT TAT CAG GTC GTC AC
PSPTO_1585-R	GGG GAC CAC TTT GTA CAA GAA AGC TGG GTA CTG CCC GAC AAG CTG CTC ATA C
PSPTO_1590-F	GGG ACA AGT TTG TAC AAA AAA GCA GGC TTG ATG CAG GTT CTG GAG CGG GAC CTG
PSPTO_1590-R	GGG GAC CAC TTT GTA CAA GAA AGC TGG GTA AAA AAA CGA ACG CAC GGC C
PSPTO_1651F	GGG ACA AGT TTG TAC AAA AAA GCA GGC TTG ATG ATG AAA AAG ACA GGG ACA GGC
PSPTO_1651R	GGG GAC CAC TTT GTA CAA GAA AGC TGG GTA GTT CTT CAG GCG GCG GCG GTA GTC
PSPTO_1678-F	GGG ACA AGT TTG TAC AAA AAA GCA GGC TTG ATG GGC GAT GGC AGG CTT GAC GTG
PSPTO_1678-R	GGG GAC CAC TTT GTA CAA GAA AGC TGG GTA AGA CAA AGA TTG AAA CGA C
PSPTO_1698-F	GGG ACA AGT TTG TAC AAA AAA GCA GGC TTG ATG GCA GAC CTT CAA CCC TTC TC
PSPTO_1698-R	GGG GAC CAC TTT GTA CAA GAA AGC TGG GTA GCT GCC TTT GAC GGC CTT GC
PSPTO_1732-F	GGG ACA AGT TTG TAC AAA AAA GCA GGC TTG ATG GAC ACC GCC AGT CAC AAC GC
PSPTO_1732-R	GGG GAC CAC TTT GTA CAA GAA AGC TGG GTA GGG CTT CTT GGC CGG AGC GGG AGC
PSPTO_1805-F	GGG ACA AGT TTG TAC AAA AAA GCA GGC TTG ATG GCT CCG CCA GCA CCT CCC GC
PSPTO_1805-R	GGG GAC CAC TTT GTA CAA GAA AGC TGG GTA TTG GGC CTT GGC TGT TTT TGC
PSPTO_1824-F	GGG ACA AGT TTG TAC AAA AAA GCA GGC TTG ATG GAA GAA TCG CAA ACC AAA GTG
PSPTO_1824-R	GGG GAC CAC TTT GTA CAA GAA AGC TGG GTA ACC GTT GCT GCA GCC GTT GC
PSPTO_1845F	GGG ACA AGT TTG TAC AAA AAA GCA GGC TTC AGC AGT GTT CAG CGC TGC GA
PSPTO_1845R	GGG ACC ACT TTG TAC AAG AAA GCT GGG TCC TAG CGT TTT CCT TTA ACG CAC
PSPTO_1895-F	GGG ACA AGT TTG TAC AAA AAA GCA GGC TTG ATG GGC CCG CAA TGC ACC ACC GC
PSPTO_1895-R	GGG GAC CAC TTT GTA CAA GAA AGC TGG GTA CTT GAT CTC GGT CTT GAC C
PSPTO_2100-F	GGG ACA AGT TTG TAC AAA AAA GCA GGC TTG ATG GAC GGC TCG TAT CAG GTC GAA ATA C
PSPTO_2100-R	GGG GAC CAC TTT GTA CAA GAA AGC TGG GTA AAG AGG AGA AAC TTT GAT C
PSPTO_2114-F	GGG ACA AGT TTG TAC AAA AAA GCA GGC TTG ATG GCG ACG TCA GAC ACG CCC GAC
PSPTO_2114-R	GGG GAC CAC TTT GTA CAA GAA AGC TGG GTA GGG TTT TTC ACC TTT GCT AC
PSPTO_2143-F	GGG ACA AGT TTG TAC AAA AAA GCA GGC TTG ATG CAC AAC CCG ATG TGC GAA TG
PSPTO_2143-R	GGG GAC CAC TTT GTA CAA GAA AGC TGG GTA TGG GGT CGG GAT GTC CGC C
PSPTO_2193-F	GGG ACA AGT TTG TAC AAA AAA GCA GGC TTG ATG GAA GAC TGG AAG GTG GCC AG
PSPTO_2193-R	GGG GAC CAC TTT GTA CAA GAA AGC TGG GTA CTG CGC AGC CCG CTC CCT GAG C
PSPTO_2285-F	GGG ACA AGT TTG TAC AAA AAA GCA GGC TTG ATG GCC AAC AAG ACA GTC TAT GG
PSPTO_2285-R	GGG GAC CAC TTT GTA CAA GAA AGC TGG GTA CTC TGC GTT TTG AGC GAC GGA AGC
PSPTO_2377-F	GGG ACA AGT TTG TAC AAA AAA GCA GGC TTG ATG GCC ATG GAC GGC GCC ACA CG
PSPTO_2377-R	GGG GAC CAC TTT GTA CAA GAA AGC TGG GTA TTT TGC TGC GGT GCA GTT TTC
PSPTO_2503-F	GGG ACA AGT TTG TAC AAA AAA GCA GGC TTG ATG GCC TGC CCT GCT GCG ACC CC
PSPTO_2503-R	GGG GAC CAC TTT GTA CAA GAA AGC TGG GTA ATC ACC TTC GTA GGG GAA TTG TTC
PSPTO_2514-F	GGG ACA AGT TTG TAC AAA AAA GCA GGC TTG ATG GAC TGG CGT GAG GTG TTG CC
PSPTO_2514-R	GGG GAC CAC TTT GTA CAA GAA AGC TGG GTA TGA GCC GGT ACT GCC GAG C
PSPTO_2589-F	GGG ACA AGT TTG TAC AAA AAA GCA GGC TTG ATG GAA GCC AAG GCC ATC CCC ATC
PSPTO_2589-R	GGG GAC CAC TTT GTA CAA GAA AGC TGG GTA ACT GCA GGC TTC CGT CTG G
PSPTO_2609-F	GGG ACA AGT TTG TAC AAA AAA GCA GGC TTG ATG GAC ACC AAA GTC GAT GAT GC
PSPTO_2609-R	GGG GAC CAC TTT GTA CAA GAA AGC TGG GTA ATG ACC GCT GTG GTC ACC GTG C
PSPTO_2684-F	GGG ACA AGT TTG TAC AAA AAA GCA GGC TTG ATG GAC CGT GGC TGG GGT GGC CC
PSPTO_2684-R	GGG GAC CAC TTT GTA CAA GAA AGC TGG GTA CCA GCG ACC GCG TGG CGG GC
PSPTO_2908-F	GGG ACA AGT TTG TAC AAA AAA GCA GGC TTG ATG GTC GTC TCG TCT GTC TCT GC
PSPTO_2908-R	GGG GAC CAC TTT GTA CAA GAA AGC TGG GTA GTT CGC CGC CAC CTG GGC C
PSPTO_2998F	GGG ACA AGT TTG TAC AAA AAA GCA GGC TTC GGC GAC AGC CTC GCC AGC CT
PSPTO_2998F	GGG ACA AGT TTG TAC AAA AAA GCA GGC TTG ATG ATG AAA CAT TAC TAC GCT GCT G
PSPTO_2998R	GGG ACC ACT TTG TAC AAG AAA GCT GGG TCC TAG TTG GCA AAA AAA CTC AAG
PSPTO_2998R	GGG GAC CAC TTT GTA CAA GAA AGC TGG GTA GTT GGC AAA AAA ACT CAA GC
PSPTO_3053-F	GGG ACA AGT TTG TAC AAA AAA GCA GGC TTG ATG CAG GAC CGT GAA GGT CCA CAG
PSPTO_3053-R	GGG GAC CAC TTT GTA CAA GAA AGC TGG GTA CGC ATT CAG TTC GTA CTG G
PSPTO_3169-F	GGG ACA AGT TTG TAC AAA AAA GCA GGC TTG ATG GCG GAC TCG ACT TCC ACG GC
PSPTO_3169-R	GGG GAC CAC TTT GTA CAA GAA AGC TGG GTA TGG GCG TTG TGC CTG CGC AGG TGC
PSPTO_3270F	GGG ACA AGT TTG TAC AAA AAA GCA GGC TTG ATG ATG ATC AAG ACC AAA CTG
PSPTO_3270R	GGG GAC CAC TTT GTA CAA GAA AGC TGG GTA CTG AGT CTT GGT TTT CTC GGT AAC
PSPTO_3286-F	GGG ACA AGT TTG TAC AAA AAA GCA GGC TTG ATG TGG CTC ATC CCC CAC GCA AC
PSPTO_3286-R	GGG GAC CAC TTT GTA CAA GAA AGC TGG GTA GTT GAA CAG GCT GGC GGC AAT G
PSPTO_3288-F	GGG ACA AGT TTG TAC AAA AAA GCA GGC TTG ATG TAC ACC ACA GAC GAA GTC AAG
PSPTO_3288-R	GGG GAC CAC TTT GTA CAA GAA AGC TGG GTA CTG GCT GTT AAG GCA ACC AC
PSPTO_3289-F	GGG ACA AGT TTG TAC AAA AAA GCA GGC TTG ATG GAC GAC GGC AAC GAA TTC GC
PSPTO_3289-R	GGG GAC CAC TTT GTA CAA GAA AGC TGG GTA GCC TTC GGA TTT AGC GGA AGT C
PSPTO_3755-F	GGG ACA AGT TTG TAC AAA AAA GCA GGC TTG ATG GCG GCC CTG GGT AAA GGA GC
PSPTO_3755-R	GGG GAC CAC TTT GTA CAA GAA AGC TGG GTA GGC CGC CGC AGT CAG ATG C
PSPTO_3895-F	GGG ACA AGT TTG TAC AAA AAA GCA GGC TTG ATG AAG CCA GTG CTG CAC ACC GC
PSPTO_3895-R	GGG GAC CAC TTT GTA CAA GAA AGC TGG GTA ATT GCT GCA AGC CAG CTG AAA AC
PSPTO_4030F	GGG ACA AGT TTG TAC AAA AAA GCA GGC TTC GCG TCG AAA CAG GAC TTC GA
PSPTO_4030R	GGG ACC ACT TTG TAC AAG AAA GCT GGG TCT TAC TTC TTG GCT TTT ACA GTG
PSPTO_4047-F	GGG ACA AGT TTG TAC AAA AAA GCA GGC TTG ATG AAG CCA GGA CAA GCA GAG ATG
PSPTO_4047-R	GGG GAC CAC TTT GTA CAA GAA AGC TGG GTA GGC AGC CTT TCC GCC TTC TAT C
PSPTO_4073F	GGG ACA AGT TTG TAC AAA AAA GCA GGC TTG ATG ATG AAA AAG ATA CTG ATC AG
PSPTO_4073R	GGG GAC CAC TTT GTA CAA GAA AGC TGG GTA CTT GAG AAT CGT GAA CGT GC
PSPTO_4124-F	GGG ACA AGT TTG TAC AAA AAA GCA GGC TTG ATG CAG ACC ATT ATT GTT GCG CC
PSPTO_4124-R	GGG GAC CAC TTT GTA CAA GAA AGC TGG GTA CAA GCG CTG CAG GAT CAG AC
PSPTO_4187-F	GGG ACA AGT TTG TAC AAA AAA GCA GGC TTG ATG AGT ACA GGT ACT GAG GGC CAG
PSPTO_4187-R	GGG GAC CAC TTT GTA CAA GAA AGC TGG GTA GAT CAA GAA TCG CCA TAC C
PSPTO_4209-F	GGG ACA AGT TTG TAC AAA AAA GCA GGC TTG ATG GCC ACC TTC ACC GCG CAG CTG
PSPTO_4209-R	GGG GAC CAC TTT GTA CAA GAA AGC TGG GTA TTC ATG TGC GGC CTT GTG AAA AGC
PSPTO_4211F	GGG ACA AGT TTG TAC AAA AAA GCA GGC TTG ATG CAA ACG CCC AAG AAC ATC G
PSPTO_4211R	GGG GAC CAC TTT GTA CAA GAA AGC TGG GTA GTT CAC CGT GAT TGC GCA CT
PSPTO_4269F	GGG ACA AGT TTG TAC AAA AAA GCA GGC TTG CCG ACA GTA GGT AAA AAC GC
PSPTO_4269R1	GGG GAC CAC TTT GTA CAA GAA AGC TGG GTA TTA TGG CTC GCC AGC CGC TTG C
PSPTO_4484-F	GGG ACA AGT TTG TAC AAA AAA GCA GGC TTG ATG CAG ACT TCG GCC CAA GCG CC
PSPTO_4484-R	GGG GAC CAC TTT GTA CAA GAA AGC TGG GTA CTC GGC TTT CAG GCC AGC AGC
PSPTO_4516F	GGG ACA AGT TTG TAC AAA AAA GCA GGC TTC GCC GAT GAT TTG TGT GGC GC
PSPTO_4516F	GGG ACA AGT TTG TAC AAA AAA GCA GGC TTG ATG ATG ATG CGT ACC GCC CTC
PSPTO_4516R	GGG ACC ACT TTG TAC AAG AAA GCT GGG TCT TAT TTG GTG CCT TCG CTG CCC
PSPTO_4516R	GGG GAC CAC TTT GTA CAA GAA AGC TGG GTA TTT GGT GCC TTC GCT GCC C
PSPTO_4555-F	GGG ACA AGT TTG TAC AAA AAA GCA GGC TTG ATG GAA GAA GCC CGC TAC AAC CAG
PSPTO_4555-R	GGG GAC CAC TTT GTA CAA GAA AGC TGG GTA AGG AAT CGC GAC TTC GAT C
PSPTO_4610-F	GGG ACA AGT TTG TAC AAA AAA GCA GGC TTG ATG GAT GCG CCA GTC AAG CTT GC
PSPTO_4610-R	GGG GAC CAC TTT GTA CAA GAA AGC TGG GTA CGG CTT GGC AAC GTG CCA GAC
PSPTO_4659F	GGG ACA AGT TTG TAC AAA AAA GCA GGC TTG TCA TGA GTG GAG AGT CTA TAT ATG
PSPTO_4659R1	GGG GAC CAC TTT GTA CAA GAA AGC TGG GTA TCA GTC AGG AAC GAC TCT AAA GGC
PSPTO_4802-F	GGG ACA AGT TTG TAC AAA AAA GCA GGC TTG ATG GGC GGC AAC TCG TTG TTA ATC
PSPTO_4802-R	GGG GAC CAC TTT GTA CAA GAA AGC TGG GTA GGG CAG TGG CGA GAA GGG AC
PSPTO_4857-F	GGG ACA AGT TTG TAC AAA AAA GCA GGC TTG ATG GAT GGC GAC CAG CGG CCT GTG
PSPTO_4857-R	GGG GAC CAC TTT GTA CAA GAA AGC TGG GTA TTT GCC TTT CGA TGA AAA GC
PSPTO_4919F	GGG ACA AGT TTG TAC AAA AAA GCA GGC TTG GTA CTT GAA GAG GGT ATA CG
PSPTO_4919R1	GGG GAC CAC TTT GTA CAA GAA AGC TGG GTA TTA CCA GTT ACG GTG CGG GC
PSPTO_5071-F	GGG ACA AGT TTG TAC AAA AAA GCA GGC TTG ATG GCC GAC TAC GTT ATC GAC AAG
PSPTO_5071-R	GGG GAC CAC TTT GTA CAA GAA AGC TGG GTA CTT CTT CTG TAC GCC TTC G
PSPTO_5101-F	GGG ACA AGT TTG TAC AAA AAA GCA GGC TTG ATG TTC GAT CTG CAA CAA CTG AG
PSPTO_5101-R	GGG GAC CAC TTT GTA CAA GAA AGC TGG GTA GTT GTT GAA GTC ATT ACG C
PSPTO_5175-F	GGG ACA AGT TTG TAC AAA AAA GCA GGC TTG ATG CAG ACT GAC CTG CCT GAA AG
PSPTO_5175-R	GGG GAC CAC TTT GTA CAA GAA AGC TGG GTA GCT GGC GGT CCA GAA CAG GTA GTC
PSPTO_5207-F	GGG ACA AGT TTG TAC AAA AAA GCA GGC TTG ATG GAG TGC ATC AAT AGC GAT AC
PSPTO_5207-R	GGG GAC CAC TTT GTA CAA GAA AGC TGG GTA AAT ATC GTG CAA TAA TTT ATC
PSPTO_5211-F	GGG ACA AGT TTG TAC AAA AAA GCA GGC TTG ATG GAG TGC ATC AAT AGC GGT AC
PSPTO_5211-R	GGG GAC CAC TTT GTA CAA GAA AGC TGG GTA AAT ATC GGG CAA TAA TTT ATC
PSPTO_5295-F	GGG ACA AGT TTG TAC AAA AAA GCA GGC TTG ATG GCA GAA ATG CCG CAG ACC GC
PSPTO_5295-R	GGG GAC CAC TTT GTA CAA GAA AGC TGG GTA CTT CAC ATT GAT CGT GAC C
PSPTO_5297-F	GGG ACA AGT TTG TAC AAA AAA GCA GGC TTG ATG GAC AAC TAC GAT CAG TTG TAC
PSPTO_5297-R	GGG GAC CAC TTT GTA CAA GAA AGC TGG GTA CTG TCC GGG ATT CAG GCT C
PSPTO_5330F	GGG ACA AGT TTG TAC AAA AAA GCA GGC TTC GCG CCA GTC GAT CAT GCT GA
PSPTO_5330R	GGG ACC ACT TTG TAC AAG AAA GCT GGG TCT CAG CGG TAA AGT CCA TTC TTG
PSPTO_5468-F	GGG ACA AGT TTG TAC AAA AAA GCA GGC TTG ATG TTC GAT ACG ACC ACA CAA AG
PSPTO_5468-R	GGG GAC CAC TTT GTA CAA GAA AGC TGG GTA TTG GAC GAG GAT TGC CTG C
PSPTO_5491-F	GGG ACA AGT TTG TAC AAA AAA GCA GGC TTG ATG CAG TTG CCG GAA ACC GAC TG
PSPTO_5491-R	GGG GAC CAC TTT GTA CAA GAA AGC TGG GTA AAG GTC CGA CTC CAC CAC C
PSPTO_5497-F	GGG ACA AGT TTG TAC AAA AAA GCA GGC TTG ATG GAT GAC ACC TCG AAG CGC CC
PSPTO_5497-R	GGG GAC CAC TTT GTA CAA GAA AGC TGG GTA GGG GTA CTC ACT CAG GTT TGC
PSPTO_5524-F	GGG ACA AGT TTG TAC AAA AAA GCA GGC TTG ATG GAG GCG TGT CTG GTG CAT AG
PSPTO_5524-R	GGG GAC CAC TTT GTA CAA GAA AGC TGG GTA CGG CGT GAT CCA CTG ACC C
PSPTO_5527F	GGG ACA AGT TTG TAC AAA AAA GCA GGC TTC GCA TTC GGC AAG CCC CCG GC
PSPTO_5527R	GGG ACC ACT TTG TAC AAG AAA GCT GGG TCT CAG CGG CAG CCA TTC AGG CGG
PSPTO_5622F	GGG ACA AGT TTG TAC AAA AAA GCA GGC TTC GAT GGT GGC GCC CAG CTA AG
PSPTO_5622R	GGG ACC ACT TTG TAC AAG AAA GCT GGG TCT TAT GGG CAT GGC GTG ATA CAA
