# Supplementary material for: Screen of Non-annotated Small Secreted Proteins of Pseudomonas syringae Reveals a Virulence Factor That Inhibits Tomato Immune Proteases
Source: PLoS Pathog. 2016 Sep 7;12(9):e1005874. doi: 10.1371/journal.ppat.1005874 (PMC5014320; doi:10.1371/journal.ppat.1005874)
Supplement: S3 Table — This table contains the expression values for the PtoB728a genes encoding the 43 selected proteins and the type III effectors in the apoplast. (XLS) [file ppat.1005874.s012.xls]

## Sheet: 43
	SignalP-NN gram- predictions													SignalP-HMM gram- predictions							Y count		AA seq			Apoplast				Mean	SEM
Name	Cmax	Pos	?	Ymax	pos	?	Smax	pos	?	Smean	?	D	?	name	!	Cmax	pos	?	Sprob	?	Count Y inNN	Count Y in HMM				1	2	3	4	A	A
PSPTO_0081	0.958	35	Y	0.933	35	Y	0.985	23	Y	0.626	Y	0.78	Y	PSPTO_0081	S	0.998	35	Y	1	Y	5	2	MAVSGRRQHPVSGTLSILGLWLALGMLAPLIAQAADAPEIRLYRYVDSRGVTVIDTQGVPPDYVAKGYEVLNGRGRVIQVVPPAPTAEQIRQIEADKRQAAADAQLLSLYSSVGEVDRVKARKLAELDALVGVAQGNIQGLAAQQRNLQSQAADLERAGRPVQQALVDQLNDLRDQQYKLQADIAGYQAARVKAEAGFAEDRVRVQRLTQ	Psyr_0217		92	46	170	174	120.5	31.1916
PSPTO_0208	0.881	27	Y	0.804	27	Y	0.971	17	Y	0.702	Y	0.753	Y	PSPTO_0208	S	1	27	Y	1	Y	5	2	MTHNPSISRWLVAGTLSLLIGTSAFADSTTLRSGKYEQLMLAVTPDHQVEGYYEEERGEDPPFRCAFYLKGTIEAGKDVAVASWSDGAYPGTLKPSADGVTLTIKEGQNNSGCLNVLMPEIATGLDLTRTASKQWISLVKVNADKAWLQKTANAKATRGPYIVKGDVVGVLAFKDGAAQVEFINADNRSFTGWISQDQYARLTAPRQ	Psyr_0192		285	322	542	646	448.75	86.8345
PSPTO_0330	0.966	23	Y	0.883	23	Y	0.972	4	Y	0.88	Y	0.882	Y	PSPTO_0330	S	0.999	23	Y	1	Y	5	2	MHRSFRTLAAALLMGGSAIVMAANDGQSRVNELLSSAPEYRTTWAKVVKKEERLPEWVLNLSGASEQQMTATSEDRDKYLVGPLCETADTCKSKRLIVAFSLDKEDAYAMLVEVPAGLPADKSPTRHATYRYLGKPDEGMQKLLNEELRKDPNWY	Psyr_0260	AF	13646	2467	13496	17099	11677	3180.77
PSPTO_0355	0.893	24	Y	0.901	24	Y	0.998	14	Y	0.964	Y	0.933	Y	PSPTO_0355	S	0.996	24	Y	1	Y	5	2	MNRHRIRSALVCWLLLMALPAAADVYTYIDAQGNRVFTDQPHKNAKRVDIPPSNNMTGTPPTKTLKAHPASPAVQPMFHYQLLRILVPEPDATLVNPSGDLIVTVTSEPVLQPGHSYRLLLDGVAVGQAGRSPVFPLSNVDRGTHQLSVEIFDEMGRVLEKTPNQPFHLQRISLSQKRATHPCKDEDYGVRPECPLKDKPEPKSSILPFF	Psyr_4820		293	750	136	133	328	145.544
PSPTO_0356	1	19	Y	0.941	19	Y	0.991	10	Y	0.957	Y	0.949	Y	PSPTO_0356	S	1	19	Y	1	Y	5	2	MRQSLICLLLLISLPALAQIYKYTDANGNTAFSNQPPNGTKTEVVELPPLNSIEKQTPARPAVNSAPQNAPEPAQQQSQPLTRYDVLELTDLPTDEALRANNGTFIIGVKVQPRLQQNHRLQLLLDGNLYGQPSNLPRFQVVNADRGEHSFAVVVKDGERIVQQSETITLTIQRVHLGKP	Psyr_4819		296	371	271	311	312.25	21.25
PSPTO_0367	1	22	Y	0.918	22	Y	0.986	12	Y	0.888	Y	0.903	Y	PSPTO_0367	S	0.998	22	Y	1	Y	5	2	MRTAKSLLLALVILSPLSAFAYTTDEVKATTVIKEHQASVQKYAAIHNKPMPEIKEYKYGMKLDVAKVIRKSPDLQTCSVMPKLMTYEDSKGKLNTVQYQILSGCRNSQ	Psyr_4809		502	1655	111	157	606.25	360.306
PSPTO_0393	0.776	21	Y	0.796	21	Y	0.976	11	Y	0.869	Y	0.832	Y	PSPTO_0393	S	0.974	21	Y	1	Y	5	2	MKTFLLTLALMATAVTGVQAAQNPDASPCDGVDDDKQTLECSVYSRTTAEELLKENFNNLLKRVQSQFVANKTQYNDFTSKLKTAQQAWEKLRDADCAVDVFPSAAGSKAFTISENDCIARMSDERSEYLESIAQE	Psyr_4785		1127	1362	784	636	977.25	164.381
PSPTO_0451	1	18	Y	0.839	18	Y	0.929	10	Y	0.744	Y	0.791	Y	PSPTO_0451	S	1	18	Y	1	Y	5	2	MKPILALLSLLALPVMAAEPTLYGRYENIKVLEIGQTFKAKMDTGALTASLSAKDIELFQRDGDDWVRFRLATKGADDKVYEHKVSRISKIKGRAEGDDEDDEGINPAKRPVVDLELCLGNKKRTVEVNLVDRSHFNFPLLIGAKALREFGAAINPARRYTADEPDC	Psyr_4725		1343	644	1129	1372	1122	168.294
PSPTO_0867	0.906	34	Y	0.737	34	Y	0.961	3	Y	0.759	Y	0.748	Y	PSPTO_0867	S	0.975	34	Y	0.998	Y	5	2	MTLLSLFTQARAFLKHRPYPVLLMAATPGSSFAALPGAQAPTRGTGTSFLQTFQNYAFDGFTLLGLCLCAFGIILVGRHALGVYHEIHMGKAKWADLGSTAVVGVCLIGVTIYLVTTASNIL	Psyr_1448		1417	5961	285	425	2022	1336.95
PSPTO_1344	0.923	24	Y	0.858	24	Y	0.994	10	Y	0.924	Y	0.891	Y	PSPTO_1344	S	0.99	24	Y	1	Y	5	2	MKTRLALALACAAVWATGSNAFAAVLSVPGNSSESTTSNGKLQPPVKYATVWADEQGATHVDHCRIEGLEFKSYAPPAEPQWIGVSPDEIESIAYAVLPPGYVGSWHHAPGPQWVITLQGQWSVETTDGTVLVQGPGEMQFNADASAKARPDDKRIGHLSRTVGDQPNVQLIVKLKPQAAAKRTSGPCAY	Psyr_0765		492	283	1179	833	696.75	196.689
PSPTO_1518	0.663	24	Y	0.728	24	Y	0.988	12	Y	0.943	Y	0.835	Y	PSPTO_1518	S	0.992	24	Y	1	Y	5	2	MPRFSFTFAALCAGLLLSANVFALSLSDLSQSDATGGLKDALTQGAQVAVKQLGVPGGFSKNDEVRIELPGKLGQVAKKMKMLGMGTQVDQLETSMNQAAEAAVPQAQALLVDAVKKMSVTDAKAILGGGKDSATQYLNSTSREQIRAKFLPIVKKSTDQVGLAQKYNAFAGKAAALGALDSKSANLESYVTEQALNGLFEMIAKQEESIRANPAAAATGLAKKVFGAL	Psyr_1326		337	170	293	326	281.5	38.3243
PSPTO_1590	0.836	23	Y	0.721	23	Y	0.932	1	Y	0.73	Y	0.726	Y	PSPTO_1590	S	0.983	23	Y	0.999	Y	5	2	MLSHRLHALFIGALFVCQSVSAQVLERDLGAFDLKLATTPTRSMAQGLVTPSGGSGSFHGGLDLTHESGFYFGQWAPNMGFASDTGMELDSYMGFKKPFDSTLGYELGMIRYSYPDTSQIDSHEFYAGLRMQSSRIGAAFSNDVGTRDSTVFVDLGAIEQLGVGVRMQYANHQFDTPQSSADGGLINGFNDWSLNLSRPWLGIDMNLIYSGSSLSGGDCSVYSGHNARCEGTFTLKAVRSFF	Psyr_3788		171	217	501	478	341.75	85.9471
PSPTO_1651	1	23	Y	0.958	23	Y	0.979	15	Y	0.898	Y	0.928	Y	PSPTO_1651	S	1	23	Y	1	Y	5	2	MKKTGTGFVAILALLCAFSAHARETQVTDASIVNAIIQESIDSYSGNCPCPYNAARNGSRCGKRSAYSREGGEAPTCFKEDVTKEMISDYRRRLKN	Psyr_3727		61	397	53	45	139	86.062
PSPTO_1698	0.798	20	Y	0.839	20	Y	0.998	10	Y	0.955	Y	0.897	Y	PSPTO_1698	S	0.986	20	Y	1	Y	5	2	MRRALLFAFALLALPAVQAADLQPFSASYTADWKQLPMSGTAERSLQAGANGIWTLNFKASMMIASLTEVSTLKVDKETLLPQTYSFERSGLGKSKKVDLAFDWNTKFVTGTDRGDAIKLPLNPGILDKSTYQLALQHDVAAGKKSMSYQVVDGDEVDTYDFRVLGSEKVTTKTGQVDAIKVERVRDPTQSKRTTVLWFAKDWDYLLVRLQQVETDGKEYNIVLLDGTVNGKAVKGS	Psyr_3691	AF	2167	860	2717	3235	2244.75	510.489
PSPTO_1732	0.99	23	Y	0.851	23	Y	0.994	9	Y	0.861	Y	0.856	Y	PSPTO_1732	S	0.999	23	Y	1	Y	5	2	MTRLRAICTAVALVCASGQVFADTASHNASAETFLKLANADRLGAPVYAQVQQMFAQRFAETKAPASKKALLETYQAKANTALDQAIGWNKLKPEMVKLYTANFTESELKDLVAFYQSPLGKKVMTKMPELAQQSAQLTQSKLESAVPVVNKLLADMTAELEPAKAAAPAPAKKP	Psyr_3660	AF	4897	1135	5627	6135	4448.5	1133.34
PSPTO_1824	0.985	20	Y	0.771	20	Y	0.957	10	Y	0.665	Y	0.718	Y	PSPTO_1824	S	1	20	Y	1	Y	5	2	MKALLVALALCGVSSLAMAEESQTKVAAQQARVEQYTYGTHLDIARVISISQIPSVCEVVPARMVYEDSQGARHTMSYQVMGNGCSNG	Psyr_3573		225	311	1460	989	746.25	292.904
PSPTO_1895	0.968	19	Y	0.903	19	Y	0.997	10	Y	0.902	Y	0.902	Y	PSPTO_1895	S	0.892	19	Y	1	Y	5	2	MRKILLISLLLASPLALAGPQCTTAEKSQWQDQAKFQEQLKAQGYEISKFKVTDGNCYEIYGFDKDKRKVEIYHDPVTGKAVKTEIK	Psyr_3510		225	311	1460	989	746.25	292.904
PSPTO_2100	0.985	21	Y	0.889	21	Y	0.993	10	Y	0.855	Y	0.872	Y	PSPTO_2100	S	1	21	Y	1	Y	5	2	MRLFRSLILLLTLVAPTAFADGSYQVEILLFRQNGEPASTRQLAPENWDKGAQRIDSGNERSPALNDLANKLQGSGNYQVLMQRAWQQTISTEPGKMAISSGEEKLGHFPIEGTVSLAMARFTDIDAQFWVNQLDPHGVVISSERLKQTARVKNGALTYLDNGNLALLIKVSPL	Psyr_1895		260	485	622	577	486	80.5471
PSPTO_2114	0.867	25	Y	0.713	25	Y	0.922	17	Y	0.683	Y	0.698	Y	PSPTO_2114	S	0.899	25	Y	0.992	Y	5	2	MPLPTFPALLFGLSGCLVDFGAQAATSDTPDDEHAQLTPGAQNALKALRDQGMPCAWIDELPEALSTPLAAPVNDWMIAAPRPTAGWPQPDACWMALMALNVSQLEGCVLISGDPRLLQSGLNAGLWTIGLASCGPLCGLSPSQWQALNNAEREQRRAQATLKLYSLGVHSVIDHLGELESCLADIALRRSKGEKP	Psyr_1909		91	67	79	85	80.5	5.12348
PSPTO_2193	1	24	Y	0.783	24	Y	0.898	9	N	0.646	Y	0.714	Y	PSPTO_2193	S	0.974	24	Y	0.999	Y	4	2	MSSLYRMVVACGLTVMVVGAVQAEDWKVARNEDGIKVSLSEVPGSDYKAYQGIAVINASVSKLRALQEDVAGACAWIHECKLQKVLKHEGDKTWTYSQFNTPWPVTPRDSVLLITTQEGADGSITRNLEEQPRYIPEEKGFVRVSEVKGFWKMVPKGPNQTEVTYQVHTEPGGSVPSMIANKFVVDAPFNTLKALRERAAQ	Psyr_2003		1781	958	1527	1834	1525	200.522
PSPTO_2285	0.855	27	Y	0.828	27	Y	0.989	18	Y	0.783	Y	0.806	Y	PSPTO_2285	S	0.993	27	Y	1	Y	5	2	MRLTTLPPLFCLLFLSGLLFSAPGLAANKTVYGLNEYARLIEIDVEIAAKLDTGAKTASLSARDIKHFKRNGESWVRFYLASDSKHVHPIERPLSRVSKIKRRADDLDPDDENKYSSRPVISLDICMGEALRTIEVNLTDRSAFQYPLLIGSEALKRFDALVDPSLKYAAGKPGCASVAQNAE	Psyr_2083		1645	3078	2359	2608	2422.5	298.974
PSPTO_2377	0.976	24	Y	0.924	24	Y	0.988	12	Y	0.95	Y	0.937	Y	PSPTO_2377	S	0.997	24	Y	1	Y	5	2	MKFSNLTTLLACAAALIPLGAQAAMDGATRSTFTQECVAAAKQQKLDDKTAKAHCECGAKQVDSHFTDKEIASLGATDVAPPAALTAKLQKLVAENCTAAK	Psyr_2161	AF	16981	8443	15691	21607	15680.5	2726.36
PSPTO_2609	0.942	28	Y	0.904	28	Y	0.986	18	Y	0.886	Y	0.895	Y	PSPTO_2609	S	0.99	28	Y	1	Y	5	2	MTVLIRNAVKPLLLTLSLLGLSAQALADTKVDDAWVRATVPGQPATGAFMHITSSTDSKLVDVTSPVAKTVQIHQMSMKGDVMSMQRVSSVDLPAGKPVVFDANGYHVMFMGLLAQVKEGDKVPLTLIVEDAKGVKESIQVTAVAKSLTTDEHGGHGDHSGH	Psyr_2286		211	82	273	285	212.75	46.5016
PSPTO_3270	0.998	25	Y	0.923	25	Y	0.997	14	Y	0.952	Y	0.938	Y	PSPTO_3270	S	1	25	Y	1	Y	5	2	MIKTKLTALTLAGLMAAVSGVAFAESTTTTPETPINKNATKLPGTNTQPMDRTSSETPGAQTESKEAAAERSMKHDKTHGKHDKSNVTEKTKTQ	Psyr_3107	AF	50251	41346	53420	53167	49546	2826.31
PSPTO_3288	0.994	22	Y	0.913	22	Y	0.981	10	Y	0.883	Y	0.898	Y	PSPTO_3288	S	0.998	22	Y	1	Y	5	2	MRTAQSLLLALAILSPLSAFAYTTDEVKAETLIKNHQAAVQKYATTHKKAMPAIEEYKYGMKLDVAKVIRKSPDLKTCSVMPKLMTYQNSKGDLKTVQYQVLSGCLNSQ	Psyr_4809		502	1655	111	157	606.25	360.306
PSPTO_3895	0.846	23	Y	0.836	23	Y	0.993	13	Y	0.951	Y	0.894	Y	PSPTO_3895	S	0.997	23	Y	1	Y	5	2	MKSRLTLWVGITALTLSVSALAKPVLHTATIDQHGNVVAQSSPWIKSVSYSSQKDYFATYKVLFKEGQFKKSPGFCSVSSIDTSDHERLFYGHAKLGGAATAEEVNVLGLMVGKRGASGDSSMSFQLACSN	Psyr_1589	AF	258	1030	131	163	395.5	213.212
PSPTO_4070	0.961	24	Y	0.85	24	Y	0.949	15	Y	0.829	Y	0.839	Y	PSPTO_4070	S	0.952	24	Y	1	Y	5	2	MKKILISFAVTTSLMGISAVSQAMENCPAVAKIEKVSPGVYRANGNDGEWTGILQGAVAKEMPVQSFEMALATQENPVGPQRIQYCTYNIAGRDTVDMRFTATSGQHITVKTEGSAWKKEEGPLGLIYNVCEKTSPENCTFTILK	Psyr_3818		54	270	51	44	104.75	55.1232
PSPTO_4211	0.485	20	N	0.639	20	Y	0.988	8	Y	0.917	Y	0.778	Y	PSPTO_4211	S	0.976	20	Y	0.983	Y	4	2	MPPVRFLAPLSLALLTACAQTPKNIVSIDTQSDCPLALKTGQTLILTLPSNPTTGFRWLTQNPAQSILRSLGPEVYANAESKEMVGNGGQSVWRYKATDAGTGRLVMTYQQPWAPEVPPEQTFECAITVN	Psyr_3945		261	152	275	234	230.5	27.5151
PSPTO_4516	1	23	Y	0.918	23	Y	0.997	11	Y	0.916	Y	0.917	Y	PSPTO_4516	S	1	23	Y	1	Y	5	2	MMRTALTGLFLSAALLASPVFAADDLCGANIKTIENAQVSSGTNLSPETKTMLETTEKNAKAAQAQNDEKKCIEITTKVITSLKNTGSGSEGTK	Psyr_4204	AF	48699	31164	47003	47981	43711.8	4197
PSPTO_4555	1	25	Y	0.871	25	Y	0.984	9	Y	0.73	Y	0.8	Y	PSPTO_4555	S	1	25	Y	1	Y	5	2	MFNLRPAATLVALAAALSSLPALAEEARYNQISLRAEVNQEVQRDLMLVTLYTEAQDSDPARLAAQITETLNKALGQARQVKDVKIRQGSRNSYPVYDDKGQKITGWRERAELRLESADFAVLSKLTGELLTDLKMGGMDFSISPSTRKTSEDALLKDAVTAFKARAQLVTEALGGKGYKLVNLNLNTSGYPQPYLRAPVMMMAKSSRDESAPTPDVEAGTSQVSVAADGVIEVAIP	Psyr_4232		933	583	830	807	788.25	73.6969
PSPTO_5071	1	24	Y	0.944	24	Y	0.997	9	Y	0.931	Y	0.938	Y	PSPTO_5071	S	1	24	Y	1	Y	5	2	MLKKSLAALALGTALLSAGQAMAADYVIDKEGQHAFVDFKISHLGYSFIHGTFKDWDGTFSFDAAKPEASKINVELKTASLFTNHAERDKHISSKDFLDVAKYPEAKFVSTAVKSTGEKTADVTGDLTLHGVTKPIVIKATFNGEGKDPWGGYRAGFNGTSTLNLNDFGIKGPGPTSQTLDLDITFEGVQKK	Pysr_0457	AF	19586	5974	13825	11902	12821.8	2806.23
PSPTO_5101	1	23	Y	0.914	23	Y	0.985	14	Y	0.84	Y	0.877	Y	PSPTO_5101	S	0.982	23	Y	1	Y	5	2	MNRLCRALMLLGLLCLSSLAQAFDLQQLSDQLAKPAVVQGRFIQEKHLRALPQPLLSKGRFVLAKDFGLLWLLETPLKQDYRINATGIARRETVGDVSTWKPVPNKNAGAEQNRLFLAVLQGDSSGLQRDFDLQIKGEANAWHLTLTPRSLLLQQVFRQINIDGGELVQRIELLETQGDSTVLKMIDSNSAPTLTDAQRNDFNN	Psyr_0430		107	102	120	98	106.75	4.78496
PSPTO_5175	0.981	26	Y	0.914	26	Y	0.987	14	Y	0.919	Y	0.916	Y	PSPTO_5175	S	0.99	26	Y	1	Y	5	2	MNAKRLLCLAGSTLAFTCLSSVALAQTDLPESVHVPAGNKVSMTTTGVGEITYECRAKANMPNELEWAFVGPKAVLNDKSGKQVGTYYGPPATWEAKDGSKVTGTQVAVAPSSAGNLPYQLVKANPAEGKGAMTGVTYIQRVALKGGVAPAKACAESNKGAKEVVKYQADYLFWTAS	Psyr_0363	AF	1197	404	487	392	620	193.489
PSPTO_5211	1	22	Y	0.898	22	Y	0.962	12	Y	0.843	Y	0.871	Y	PSPTO_5211	S	0.998	22	Y	0.999	Y	5	2	MKINFRFVLVLASLYFLPAHAECINSGTSQEVDECAKAEKNTADARLNGSYKKLIARAQGQYRSDARLGDEFKAKLKDSQRAWLRLRDTNCPLEAFEIEVGQAAYLTTINNCVAGMSLERAAYLDKLLPDI	Psyr_4785		1127	1362	784	636	977.25	164.381
PSPTO_5295	0.847	24	Y	0.848	24	Y	0.994	10	Y	0.929	Y	0.889	Y	PSPTO_5295	S	0.968	24	Y	1	Y	5	2	MKSLFSGTVVAGLLLSASMLVSAAEMPQTASPEGAEVYIISPNDGETVTSPFKVQFGLKGMGVAPAGVDVPETGHHHLLIDVKDQPAANMPLPVSDNIRHFGKGQTETELNLPPGQHTLQLLMGDKGHMPLNPSVESKKVTINVK	Psyr_4853		234	118	409	359	280	65.3465
PSPTO_5330	0.994	20	Y	0.889	20	Y	0.977	10	Y	0.845	Y	0.867	Y	PSPTO_5330	S	1	20	Y	1	Y	5	2	MRFLGSLLLALSITGAAHAAPVDHAEKTSKAYFTLIIDDLGQNPVRDSRTLALPGPVTLAIMPDTPHATEFAREAHRAGKTVILHMPMDPATGPYAWHPELPLPELESRLNAALLKVPYAAGINNHMGSRMTAEPVAMTWLMAELQRRHLFFVDSRTSAKTVAAAEAQRIGLASVSRDVFLDDERTAEAITRQLQTAIKLAQKHGSAVVIGHPYPVTLDVLERELPKLKAQGVEWIDLRSMISERGNQASAAHGKNGLYR	Psyr_4888		336	268	435	478	379.25	47.5278
PSPTO_5491	1	24	Y	0.96	24	Y	0.998	16	Y	0.953	Y	0.957	Y	PSPTO_5491	S	1	24	Y	1	Y	5	2	MPSFIMRRFLLMTLLLLSGLAHAQLPETDWLELMPKSDQKALDAMPEIDHNSPEAMGTFDSKGGLKQSKGLPAVMYSTKTVPAMNGKTIRLGGYPVPLETDAKGHSTLFFIVPYPGACIHVPPPPPNQLVLVRYPKGLKLDDIYTPLWVEGTLKIEKVSNDLADAAYAMDASKVRVVVESDL	Psyr_5045		2267	1310	3107	4861	2886.25	753.68
PSPTO_5524	1	25	Y	0.881	25	Y	0.964	9	Y	0.768	Y	0.825	Y	PSPTO_5524	S	0.998	25	Y	1	Y	5	2	MQAIQPTARLALMLLAVFSGTAWAEACLVHSQAERLDVKVCQENINIPANLFHDSFCQPQLAGQKTETTYSAQCPAGAFGVCRNAQVANMPYRENIHYYGVARDALYLKPFCEGQSKGQWITP	Psyr_5073		54	62	64	64	61	2.38048
HopM1																							HopM1	Psyr_1186		101	83	107	87	94.5	5.67891	566.39
AvrRpm1																							AvrRpm1	Psyr_0738		999	3248	942	888	1519.25	576.695
AvrPto1																							AvrPto1	Psyr_4919		887	1292	1364	536	1019.75	192.411
AvrE1																							AvrE1	Psyr_1188		265	422	289	111	271.75	63.7435
AvrB3																							AvrB3	Psyr_1219		239	873	261	114	371.75	170.19
HopAA1																							HopAA1	Psyr_1183		229	244	285	89	211.75	42.5938
HopAB1																							HopAB1	Psyr_4659		2632	1541	2821	2326	2330	282.079
HopAE1																							HopAE1	Psyr_4269		59	53	68	58	59.5	3.1225
HopAF1																							HopAF1	Psyr_3813		216	971	195	156	384.5	195.895
HopAG1																							HopAG1	Psyr_0778		423	1882	305	219	707.25	393.809
HopAH1																							HopAH1	Psyr_0779		373	423	305	272	343.25	33.8929
HopAJ2																							HopAJ2	Psyr_4357		710	261	851	841	665.75	138.688
HopAK1																							HopAK1	Psyr_3839		499	1222	457	395	643.25	194.095
HopH1																							HopH1	Psyr_1889		273	1032	316	162	445.75	198.091
HopI1																							HopI1	Psyr_4326		273	1032	316	162	445.75	198.091
HopL1																							HopL1	Psyr_2631		303	126	463	368	315	71.0505
HopX1																							HopX1	Psyr_1220		84	277	119	61	135.25	48.7312
HopZ3																							HopZ3	Psyr_1224		774	3172	145	143	1058.5	719.979
HrpA1																							HrpA1	Psyr_1192		577	390	1261	525	688.25	194.941
HrpK1																							HrpK1	Psyr_1218		166	425	188	83	215.5	73.4013
HrpW1																							HrpW1	Psyr_1184		236	393	266	89	246	62.422
HrpZ1																							HrpZ1	Psyr_1193		1006	541	1965	863	1093.75	306.262
HopAH2																							HopAH2	Psyr_3123		448	633	349	304	433.5	72.9846
HopJ1																							HopJ1	Psyr_1017		254	90	342	390	269	65.9773
HopAC1																							HopAC1	Psyr_0527		134	481	76	74	191.25	97.5802
