# Supplementary material for: Screen of Non-annotated Small Secreted Proteins of Pseudomonas syringae Reveals a Virulence Factor That Inhibits Tomato Immune Proteases
Source: PLoS Pathog. 2016 Sep 7;12(9):e1005874. doi: 10.1371/journal.ppat.1005874 (PMC5014320; doi:10.1371/journal.ppat.1005874)
Supplement: S4 Table — This table summarizes the selected PSPTO proteins detected in the apoplast of plants infected with PtoDC3000. (XLSX) [file ppat.1005874.s013.xlsx]

## Sheet: Sheet2
Family	↓Accession	Score	Mass	Matches	Match(sig)	Sequences	Seq(sig)	emPAI	Description
552	PSPTO_B0005	46	62233	4	2	3	2	0.13	phosphoesterase family protein[Pseudomonas syringae pv. tomato str. DC3000]
67	PSPTO_5635	510	14778	13	12	4	3	1.71	hypothetical protein[Pseudomonas syringae pv. tomato str. DC3000]
185	PSPTO_5601	213	55461	14	11	13	11	1.11	F0F1 ATP synthase subunit alpha[Pseudomonas syringae pv. tomato str. DC3000]
304	PSPTO_5599	117	49518	6	4	5	3	0.26	F0F1 ATP synthase subunit beta[Pseudomonas syringae pv. tomato str. DC3000]
983	PSPTO_5510	14	65785	2	1	2	1	0.06	pyruvate carboxylase subunit B[Pseudomonas syringae pv. tomato str. DC3000]
497	PSPTO_5494	55	17459	2	2	2	2	0.53	phosphoribosylaminoimidazole carboxylase catalytic subunit[Pseudomonas syringae pv. tomato str. DC3000]
6	PSPTO_5435	2726	19132	247	129	14	11	17.33	secreted protein Hcp[Pseudomonas syringae pv. tomato str. DC3000]
99	PSPTO_5385	365	25830	15	11	9	6	1.74	hypothetical protein[Pseudomonas syringae pv. tomato str. DC3000]
174	PSPTO_5324	223	18224	11	8	5	4	1.76	protein-export protein SecB[Pseudomonas syringae pv. tomato str. DC3000]
331	PSPTO_5318	104	48440	7	5	6	4	0.36	outer membrane porin, OprD family[Pseudomonas syringae pv. tomato str. DC3000]
831	PSPTO_5316	24	34579	2	1	2	1	0.11	sulfonate ABC transporter periplasmic sulfonate-binding protein[Pseudomonas syringae pv. tomato str. DC3000]
234	PSPTO_5307	156	39730	22	10	14	7	0.94	putrescine ABC transporter periplasmic putrescine-binding protein[Pseudomonas syringae pv. tomato str. DC3000]
498	PSPTO_5292	55	23706	3	2	2	1	0.17	fumarylacetoacetate hydrolase family protein[Pseudomonas syringae pv. tomato str. DC3000]
336	PSPTO_5271	102	35331	3	2	1	1	0.11	histidine transporter, periplasmic histidine-binding protein[Pseudomonas syringae pv. tomato str. DC3000]
202	PSPTO_5260	192	27789	10	8	7	5	0.96	D-methionine-binding lipoprotein MetQ[Pseudomonas syringae pv. tomato str. DC3000]
571	PSPTO_5255	43	24460	6	2	5	2	0.36	carbonic anhydrase[Pseudomonas syringae pv. tomato str. DC3000]
200	PSPTO_5245	193	28028	15	8	11	7	1.54	amino acid ABC transporter substrate-binding protein[Pseudomonas syringae pv. tomato str. DC3000]
139	PSPTO_5243	284	11825	12	9	5	4	3.64	thioredoxin[Pseudomonas syringae pv. tomato str. DC3000]
178	PSPTO_5216	218	28054	15	9	12	8	1.9	lipoprotein, NLPA family[Pseudomonas syringae pv. tomato str. DC3000]
299	PSPTO_5180	122	29004	12	6	10	5	0.91	cystine transporter subunit[Pseudomonas syringae pv. tomato str. DC3000]
277	PSPTO_5175	129	18691	8	6	4	4	1.7	hypothetical protein[Pseudomonas syringae pv. tomato str. DC3000]
754	PSPTO_5162	28	70995	9	1	7	1	0.05	periplasmic glucan biosynthesis protein[Pseudomonas syringae pv. tomato str. DC3000]
252	PSPTO_5134	142	45450	8	6	6	5	0.51	malic enzyme family protein[Pseudomonas syringae pv. tomato str. DC3000]
143	PSPTO_5071	265	20621	13	6	8	4	1.05	hypothetical protein[Pseudomonas syringae pv. tomato str. DC3000]
606	PSPTO_5068	40	51772	3	1	2	1	0.08	adenosylhomocysteinase[Pseudomonas syringae pv. tomato str. DC3000]
395	PSPTO_5006	78	56486	9	3	8	3	0.22	pyruvate dehydrogenase complex, E2 component, dihydrolipoamide acetyltransferase[Pseudomonas syringae pv. tomato str. DC3000]
644	PSPTO_4930	36	15461	3	2	3	2	0.61	50S ribosomal protein L9[Pseudomonas syringae pv. tomato str. DC3000]
145	PSPTO_4919	255	40894	9	7	7	5	0.58	high affinity branched-chain amino acid ABC transporter periplasmic amino acid-binding protein[Pseudomonas syringae pv. tomato str. DC3000]
201	PSPTO_4885	193	46248	16	10	9	6	0.63	branched-chain amino acid ABC transporter substrate-binding protein[Pseudomonas syringae pv. tomato str. DC3000]
721	PSPTO_4884	30	85877	4	1	4	1	0.04	hypothetical protein[Pseudomonas syringae pv. tomato str. DC3000]
537	PSPTO_4861	48	48941	6	2	5	2	0.17	acetyl-CoA carboxylase, biotin carboxylase[Pseudomonas syringae pv. tomato str. DC3000]
270	PSPTO_4860	132	16156	5	4	2	2	0.58	acetyl-CoA carboxylase, biotin carboxyl carrier protein[Pseudomonas syringae pv. tomato str. DC3000]
682	PSPTO_4859	34	16408	2	2	1	1	0.25	3-dehydroquinate dehydratase[Pseudomonas syringae pv. tomato str. DC3000]
900	PSPTO_4845	20	179633	6	1	6	1	0.02	lipoprotein[Pseudomonas syringae pv. tomato str. DC3000]
194	PSPTO_4723	205	11584	18	11	7	5	3.84	hypothetical protein[Pseudomonas syringae pv. tomato str. DC3000]
407	PSPTO_4711	76	15614	6	3	3	2	0.6	coronamic acid synthetase CmaC[Pseudomonas syringae pv. tomato str. DC3000]
385	PSPTO_4710	82	35386	12	5	11	5	0.7	coronamic acid synthetase CmaB[Pseudomonas syringae pv. tomato str. DC3000]
368	PSPTO_4681	87	9344	6	3	3	3	2.19	coronafacic acid synthetase, acyl carrier protein component[Pseudomonas syringae pv. tomato str. DC3000]
77	PSPTO_4680	459	55017	24	14	17	9	0.85	coronafacic acid synthetase, ligase component[Pseudomonas syringae pv. tomato str. DC3000]
839	PSPTO_4650	24	79354	2	1	2	1	0.05	aldehyde oxidase and xanthine dehydrogenase family protein[Pseudomonas syringae pv. tomato str. DC3000]
639	PSPTO_4632	37	45131	14	3	9	3	0.28	serine hydroxymethyltransferase[Pseudomonas syringae pv. tomato str. DC3000]
604	PSPTO_4624	40	58025	3	1	3	1	0.07	methyl-accepting chemotaxis protein[Pseudomonas syringae pv. tomato str. DC3000]
465	PSPTO_4581	62	23997	9	4	6	4	0.86	FKBP-type peptidyl-prolyl cis-trans isomerase[Pseudomonas syringae pv. tomato str. DC3000]
832	PSPTO_4558	24	60637	9	2	7	2	0.13	dipeptide ABC transporter, periplasmic dipeptide-binding protein[Pseudomonas syringae pv. tomato str. DC3000]
199	PSPTO_4530	196	82746	14	7	10	4	0.2	catalase/peroxidase HPI[Pseudomonas syringae pv. tomato str. DC3000]
969	PSPTO_4523	15	16656	2	1	2	1	0.25	AsnC family transcriptional regulator[Pseudomonas syringae pv. tomato str. DC3000]
289	PSPTO_4516	124	9930	5	2	4	1	0.44	hypothetical protein[Pseudomonas syringae pv. tomato str. DC3000]
140	PSPTO_4506	279	20663	14	8	7	5	1.46	heat shock protein GrpE[Pseudomonas syringae pv. tomato str. DC3000]
36	PSPTO_4505	922	68827	48	31	17	9	0.83	molecular chaperone DnaK[Pseudomonas syringae pv. tomato str. DC3000]
333	PSPTO_4494	103	26121	4	4	2	2	0.33	triosephosphate isomerase[Pseudomonas syringae pv. tomato str. DC3000]
602	PSPTO_4490	41	90601	5	1	5	1	0.04	translation initiation factor IF-2[Pseudomonas syringae pv. tomato str. DC3000]
701	PSPTO_4487	32	9994	2	1	2	1	0.44	30S ribosomal protein S15[Pseudomonas syringae pv. tomato str. DC3000]
466	PSPTO_4486	62	75108	9	3	6	3	0.16	polyribonucleotide nucleotidyltransferase[Pseudomonas syringae pv. tomato str. DC3000]
193	PSPTO_4484	205	12044	23	13	8	5	3.51	hypothetical protein[Pseudomonas syringae pv. tomato str. DC3000]
442	PSPTO_4474	67	52181	5	2	4	1	0.07	aspartyl/glutamyl-tRNA amidotransferase subunit A[Pseudomonas syringae pv. tomato str. DC3000]
418	PSPTO_4444	73	23882	13	5	8	5	1.18	toluene tolerance protein[Pseudomonas syringae pv. tomato str. DC3000]
741	PSPTO_4425	29	14593	2	2	2	2	0.66	30S ribosomal protein S9[Pseudomonas syringae pv. tomato str. DC3000]
762	PSPTO_4414	28	62978	5	1	3	1	0.06	penicillin-binding protein[Pseudomonas syringae pv. tomato str. DC3000]
126	PSPTO_4377	293	10261	22	14	7	7	16.05	chaperonin, 10 kDa[Pseudomonas syringae pv. tomato str. DC3000]
13	PSPTO_4376	1672	57163	67	50	23	19	5.33	chaperonin, 60 kDa[Pseudomonas syringae pv. tomato str. DC3000]
261	PSPTO_4366	134	47160	10	6	6	4	0.38	iron-regulated protein A[Pseudomonas syringae pv. tomato str. DC3000]
218	PSPTO_4363	176	21466	11	5	6	4	1	superoxide dismutase, Fe[Pseudomonas syringae pv. tomato str. DC3000]
163	PSPTO_4358	231	38006	7	5	5	3	0.34	oxidoreductase FAD/FMN-binding protein[Pseudomonas syringae pv. tomato str. DC3000]
268	PSPTO_4339	132	55132	17	8	11	6	0.61	fumarate hydratase, class I[Pseudomonas syringae pv. tomato str. DC3000]
492	PSPTO_4337	56	52241	1	1	1	1	0.07	pyruvate kinase[Pseudomonas syringae pv. tomato str. DC3000]
545	PSPTO_4315	47	14224	3	1	3	1	0.29	transcriptional regulator[Pseudomonas syringae pv. tomato str. DC3000]
595	PSPTO_4299	41	8385	1	1	1	1	0.53	hypothetical protein[Pseudomonas syringae pv. tomato str. DC3000]
863	PSPTO_4290	22	83031	7	1	7	1	0.05	beta-glucosidase[Pseudomonas syringae pv. tomato str. DC3000]
445	PSPTO_4171	66	33600	12	3	7	1	0.25	amino acid ABC transporter substrate-binding protein[Pseudomonas syringae pv. tomato str. DC3000]
322	PSPTO_4160	110	17879	4	3	3	2	0.51	bacterioferritin[Pseudomonas syringae pv. tomato str. DC3000]
247	PSPTO_4145	144	7722	18	9	5	4	8.93	cold shock protein CapB[Pseudomonas syringae pv. tomato str. DC3000]
71	PSPTO_4136	503	28053	22	18	10	9	2.31	amino acid ABC transporter substrate-binding protein[Pseudomonas syringae pv. tomato str. DC3000]
914	PSPTO_4117	19	39732	5	1	3	1	0.1	ompA family protein[Pseudomonas syringae pv. tomato str. DC3000]
43	PSPTO_4108	696	39621	35	31	15	13	4.5	leucine ABC transporter subunit substrate-binding protein LivK[Pseudomonas syringae pv. tomato str. DC3000]
340	PSPTO_4090	99	20271	4	3	4	3	0.73	peptidyl-prolyl cis-trans isomerase A[Pseudomonas syringae pv. tomato str. DC3000]
91	PSPTO_4001	388	18375	16	12	6	6	3.08	type III effector protein AvrPto1[Pseudomonas syringae pv. tomato str. DC3000]
85	PSPTO_3987	424	48329	13	9	9	6	0.6	porin D[Pseudomonas syringae pv. tomato str. DC3000]
490	PSPTO_3983	57	17762	13	3	7	3	0.87	Dps family protein[Pseudomonas syringae pv. tomato str. DC3000]
617	PSPTO_3972	39	47734	8	3	8	3	0.27	tolB protein[Pseudomonas syringae pv. tomato str. DC3000]
327	PSPTO_3971	106	17780	7	5	4	2	0.87	peptidoglycan-associated lipoprotein[Pseudomonas syringae pv. tomato str. DC3000]
196	PSPTO_3960	199	55878	16	10	11	8	0.72	polygalacturonase[Pseudomonas syringae pv. tomato str. DC3000]
452	PSPTO_3953	65	31429	4	2	4	2	0.27	dihydrodipicolinate synthase[Pseudomonas syringae pv. tomato str. DC3000]
226	PSPTO_3878	165	38514	10	8	7	6	0.79	ABC transporter substrate-binding protein[Pseudomonas syringae pv. tomato str. DC3000]
417	PSPTO_3831	73	8608	4	1	3	1	0.51	acyl carrier protein[Pseudomonas syringae pv. tomato str. DC3000]
868	PSPTO_3757	22	182558	7	1	7	1	0.02	hypothetical protein[Pseudomonas syringae pv. tomato str. DC3000]
320	PSPTO_3752	111	94270	12	4	7	2	0.08	aconitate hydratase 2[Pseudomonas syringae pv. tomato str. DC3000]
319	PSPTO_3744	111	18260	6	5	4	3	0.83	peptidyl-prolyl cis-trans isomerase B[Pseudomonas syringae pv. tomato str. DC3000]
329	PSPTO_3727	105	48616	14	4	10	3	0.26	trigger factor[Pseudomonas syringae pv. tomato str. DC3000]
370	PSPTO_3726	86	24108	7	3	5	3	0.59	ATP-dependent Clp protease, proteolytic subunit ClpP[Pseudomonas syringae pv. tomato str. DC3000]
489	PSPTO_3723	57	9100	2	1	1	1	0.49	DNA-binding protein HU-beta[Pseudomonas syringae pv. tomato str. DC3000]
275	PSPTO_3721	130	28074	8	5	7	4	0.7	enoyl-(acyl-carrier-protein) reductase[Pseudomonas syringae pv. tomato str. DC3000]
959	PSPTO_3708	16	20650	3	1	3	1	0.2	FMN reductase, NADPH-dependent[Pseudomonas syringae pv. tomato str. DC3000]
976	PSPTO_3648	14	62028	2	1	2	1	0.06	acid phosphatase[Pseudomonas syringae pv. tomato str. DC3000]
288	PSPTO_3605	124	24823	9	3	7	3	0.57	lyase[Pseudomonas syringae pv. tomato str. DC3000]
415	PSPTO_3602	74	20950	5	3	4	2	0.42	hypothetical protein[Pseudomonas syringae pv. tomato str. DC3000]
621	PSPTO_3582	39	56677	8	2	6	2	0.14	catalase[Pseudomonas syringae pv. tomato str. DC3000]
104	PSPTO_3544	355	42227	23	13	13	9	1.44	hypothetical protein[Pseudomonas syringae pv. tomato str. DC3000]
427	PSPTO_3516	70	41978	2	1	2	1	0.09	3-ketoacyl-CoA thiolase[Pseudomonas syringae pv. tomato str. DC3000]
499	PSPTO_3490	55	32995	8	2	3	1	0.12	sugar ABC transporter periplasmic sugar-binding protein[Pseudomonas syringae pv. tomato str. DC3000]
257	PSPTO_3409	139	40839	6	2	4	1	0.1	ATP-dependent Clp protease, proteolytic subunit ClpP[Pseudomonas syringae pv. tomato str. DC3000]
183	PSPTO_3408	215	11982	10	9	3	3	2.38	hypothetical protein[Pseudomonas syringae pv. tomato str. DC3000]
155	PSPTO_3407	241	36139	14	8	9	6	0.86	hypothetical protein[Pseudomonas syringae pv. tomato str. DC3000]
432	PSPTO_3397	69	20128	2	2	1	1	0.2	tail fiber assembly domain protein[Pseudomonas syringae pv. tomato str. DC3000]
136	PSPTO_3356	287	81019	34	20	19	14	1.11	isocitrate dehydrogenase[Pseudomonas syringae pv. tomato str. DC3000]
14	PSPTO_3332	1662	49276	67	50	17	14	3.97	alkaline metalloendoprotease[Pseudomonas syringae pv. tomato str. DC3000]
26	PSPTO_3318	1187	98988	64	43	32	19	1.6	beta-glucosidase[Pseudomonas syringae pv. tomato str. DC3000]
562	PSPTO_3271	44	11067	2	2	1	1	0.39	hypothetical protein[Pseudomonas syringae pv. tomato str. DC3000]
416	PSPTO_3270	74	9979	4	4	1	1	1.06	hypothetical protein[Pseudomonas syringae pv. tomato str. DC3000]
205	PSPTO_3269	190	36714	15	7	11	6	0.84	phosphate ABC transporter substrate-binding protein[Pseudomonas syringae pv. tomato str. DC3000]
134	PSPTO_3229	288	636397	31	8	24	5	0.03	filamentous hemagglutinin, intein-containing[Pseudomonas syringae pv. tomato str. DC3000]
62	PSPTO_3193	548	56708	25	16	15	13	1.37	metalloprotease[Pseudomonas syringae pv. tomato str. DC3000]
656	PSPTO_3166	35	36330	2	1	2	1	0.11	hypothetical protein[Pseudomonas syringae pv. tomato str. DC3000]
124	PSPTO_3108	302	20529	15	11	8	6	2.54	alkyl hydroperoxide reductase[Pseudomonas syringae pv. tomato str. DC3000]
787	PSPTO_3106	26	19585	2	1	2	1	0.21	lactoylglutathione lyase[Pseudomonas syringae pv. tomato str. DC3000]
799	PSPTO_2831	26	41397	14	4	4	1	0.09	syringafactin efflux protein SyfC[Pseudomonas syringae pv. tomato str. DC3000]
665	PSPTO_2725	35	11298	2	1	2	1	0.38	SCP-2 sterol transfer family protein[Pseudomonas syringae pv. tomato str. DC3000]
303	PSPTO_2707	120	48356	7	4	5	2	0.17	mannitol ABC transporter, periplasmic mannitol-binding protein[Pseudomonas syringae pv. tomato str. DC3000]
158	PSPTO_2700	239	19364	9	7	3	2	0.78	hypothetical protein[Pseudomonas syringae pv. tomato str. DC3000]
774	PSPTO_2687	27	20913	1	1	1	1	0.19	hypothetical protein[Pseudomonas syringae pv. tomato str. DC3000]
176	PSPTO_2678	220	32349	6	6	3	3	0.42	type III helper protein HopP1[Pseudomonas syringae pv. tomato str. DC3000]
825	PSPTO_2669	24	10799	1	1	1	1	0.4	hypothetical protein[Pseudomonas syringae pv. tomato str. DC3000]
887	PSPTO_2518	21	38362	3	1	2	1	0.1	extracellular solute-binding domain protein[Pseudomonas syringae pv. tomato str. DC3000]
453	PSPTO_2491	64	38808	10	5	7	3	0.34	oxidoreductase, aldo/keto reductase family[Pseudomonas syringae pv. tomato str. DC3000]
907	PSPTO_2418	19	42449	1	1	1	1	0.09	branched-chain amino acid ABC transporter substrate-binding protein[Pseudomonas syringae pv. tomato str. DC3000]
875	PSPTO_2405	21	40024	2	1	2	1	0.1	xenobiotic reductase A[Pseudomonas syringae pv. tomato str. DC3000]
505	PSPTO_2377	54	10700	1	1	1	1	0.41	hypothetical protein[Pseudomonas syringae pv. tomato str. DC3000]
115	PSPTO_2376	330	7680	21	14	6	4	9.25	cold shock domain family protein[Pseudomonas syringae pv. tomato str. DC3000]
908	PSPTO_2367	19	33827	2	1	2	1	0.12	ribose ABC transporter periplasmic ribose-binding protein[Pseudomonas syringae pv. tomato str. DC3000]
249	PSPTO_2366	143	8150	8	6	3	3	2.76	lipoprotein[Pseudomonas syringae pv. tomato str. DC3000]
129	PSPTO_2350	291	8254	14	9	4	3	2.7	lipoprotein[Pseudomonas syringae pv. tomato str. DC3000]
69	PSPTO_2299	509	36727	35	21	11	10	2.77	outer membrane porin OprF[Pseudomonas syringae pv. tomato str. DC3000]
301	PSPTO_2272	121	8865	8	3	5	2	1.25	outer membrane lipoprotein OprI[Pseudomonas syringae pv. tomato str. DC3000]
266	PSPTO_2210	133	43536	2	2	1	1	0.09	3-oxoacyl-(acyl carrier protein) synthase I[Pseudomonas syringae pv. tomato str. DC3000]
662	PSPTO_2208	35	71431	9	2	9	2	0.11	heat shock protein HtpG[Pseudomonas syringae pv. tomato str. DC3000]
374	PSPTO_2207	85	9159	3	3	1	1	0.48	lipoprotein[Pseudomonas syringae pv. tomato str. DC3000]
230	PSPTO_2203	164	30472	17	11	10	9	2.4	succinyl-CoA synthetase subunit alpha[Pseudomonas syringae pv. tomato str. DC3000]
46	PSPTO_2202	681	41472	36	24	17	14	3.25	succinyl-CoA synthetase subunit beta[Pseudomonas syringae pv. tomato str. DC3000]
106	PSPTO_2201	351	50223	23	15	13	10	1.12	dihydrolipoamide dehydrogenase[Pseudomonas syringae pv. tomato str. DC3000]
233	PSPTO_2200	158	42567	8	6	4	2	0.19	dihydrolipoamide succinyltransferase[Pseudomonas syringae pv. tomato str. DC3000]
712	PSPTO_2199	31	106916	7	2	7	2	0.07	2-oxoglutarate dehydrogenase E1 component[Pseudomonas syringae pv. tomato str. DC3000]
550	PSPTO_2176	46	40602	6	4	3	2	0.2	aspartate-semialdehyde dehydrogenase[Pseudomonas syringae pv. tomato str. DC3000]
86	PSPTO_2175	419	38843	24	15	13	9	1.89	3-isopropylmalate dehydrogenase[Pseudomonas syringae pv. tomato str. DC3000]
349	PSPTO_2173	94	51499	10	4	7	3	0.25	isopropylmalate isomerase large subunit[Pseudomonas syringae pv. tomato str. DC3000]
396	PSPTO_2163	78	43542	7	3	7	3	0.3	aspartate aminotransferase[Pseudomonas syringae pv. tomato str. DC3000]
87	PSPTO_2119	416	33781	17	13	11	8	1.43	transaldolase[Pseudomonas syringae pv. tomato str. DC3000]
516	PSPTO_1992	52	16992	4	1	4	1	0.24	hypothetical protein[Pseudomonas syringae pv. tomato str. DC3000]
287	PSPTO_1966	125	48606	10	4	8	3	0.26	flagellar hook-length control protein FliK[Pseudomonas syringae pv. tomato str. DC3000]
920	PSPTO_1954	19	55701	6	1	3	1	0.07	transcriptional regulator FleQ[Pseudomonas syringae pv. tomato str. DC3000]
28	PSPTO_1951	1088	49290	39	25	13	9	1.7	flagellar hook-associated protein FliD[Pseudomonas syringae pv. tomato str. DC3000]
7	PSPTO_1949	2561	29158	125	80	15	12	10.37	flagellin[Pseudomonas syringae pv. tomato str. DC3000]
17	PSPTO_1945	1633	54745	55	43	18	14	2.45	flagellar hook-associated protein FlgL[Pseudomonas syringae pv. tomato str. DC3000]
9	PSPTO_1944	2513	69934	73	63	25	25	4.93	flagellar hook-associated protein FlgK[Pseudomonas syringae pv. tomato str. DC3000]
52	PSPTO_1940	618	27447	21	14	9	6	1.59	flagellar basal-body rod protein FlgG[Pseudomonas syringae pv. tomato str. DC3000]
100	PSPTO_1939	363	26090	14	8	9	5	1.04	flagellar basal body rod protein FlgF[Pseudomonas syringae pv. tomato str. DC3000]
21	PSPTO_1936	1284	45758	50	35	18	14	4.17	flagellar hook protein FlgE[Pseudomonas syringae pv. tomato str. DC3000]
114	PSPTO_1935	331	23529	16	10	5	4	1.2	basal-body rod modification protein FlgD[Pseudomonas syringae pv. tomato str. DC3000]
574	PSPTO_1925	43	10979	2	1	2	1	0.39	negative regulator of flagellin synthesis FlgM[Pseudomonas syringae pv. tomato str. DC3000]
968	PSPTO_1846	15	53367	3	2	2	1	0.07	magnesium transporter[Pseudomonas syringae pv. tomato str. DC3000]
459	PSPTO_1843	63	44488	3	1	3	1	0.09	aspartate kinase[Pseudomonas syringae pv. tomato str. DC3000]
314	PSPTO_1826	112	28031	4	3	3	2	0.3	arginine/ornithine ABC transporter, periplasmic arginine/ornithine-binding protein[Pseudomonas syringae pv. tomato str. DC3000]
461	PSPTO_1767	62	14263	1	1	1	1	0.29	organic hydroperoxide resistance protein[Pseudomonas syringae pv. tomato str. DC3000]
822	PSPTO_1765	25	21182	1	1	1	1	0.19	translation elongation factor P[Pseudomonas syringae pv. tomato str. DC3000]
149	PSPTO_1750	251	62414	10	7	6	3	0.2	30S ribosomal protein S1[Pseudomonas syringae pv. tomato str. DC3000]
75	PSPTO_1732	470	18945	15	14	8	7	6.03	hypothetical protein[Pseudomonas syringae pv. tomato str. DC3000]
848	PSPTO_1698	23	26178	2	1	2	1	0.15	hypothetical protein[Pseudomonas syringae pv. tomato str. DC3000]
833	PSPTO_1622	24	35679	1	1	1	1	0.11	glycine betaine-binding protein[Pseudomonas syringae pv. tomato str. DC3000]
930	PSPTO_1553	18	31269	3	1	3	1	0.13	2-dehydro-3-deoxyphosphooctonate aldolase[Pseudomonas syringae pv. tomato str. DC3000]
788	PSPTO_1537	26	20443	7	2	4	1	0.2	ribosome recycling factor[Pseudomonas syringae pv. tomato str. DC3000]
250	PSPTO_1535	143	30620	18	6	11	4	0.63	translation elongation factor Ts[Pseudomonas syringae pv. tomato str. DC3000]
208	PSPTO_1506	186	28441	9	7	5	4	0.69	ompA family protein[Pseudomonas syringae pv. tomato str. DC3000]
971	PSPTO_1479	15	26769	1	1	1	1	0.15	thiol:disulfide interchange protein DsbC[Pseudomonas syringae pv. tomato str. DC3000]
504	PSPTO_1476	54	12961	4	2	3	1	0.33	50S ribosomal protein L19[Pseudomonas syringae pv. tomato str. DC3000]
383	PSPTO_1473	82	9588	5	3	4	2	1.13	30S ribosomal protein S16[Pseudomonas syringae pv. tomato str. DC3000]
957	PSPTO_1468	16	42474	4	1	4	1	0.09	phosphoribosylglycinamide formyltransferase 2[Pseudomonas syringae pv. tomato str. DC3000]
24	PSPTO_1453	1206	47841	89	54	23	18	6.72	levansucrase[Pseudomonas syringae pv. tomato str. DC3000]
76	PSPTO_1451	465	43889	23	14	12	9	1.36	hypothetical protein[Pseudomonas syringae pv. tomato str. DC3000]
439	PSPTO_1430	67	14942	6	4	4	3	1.09	nucleoside diphosphate kinase[Pseudomonas syringae pv. tomato str. DC3000]
985	PSPTO_1427	14	66501	3	1	2	1	0.06	chaperone protein HscA[Pseudomonas syringae pv. tomato str. DC3000]
222	PSPTO_1405	172	81044	9	6	8	5	0.26	type III helper protein HrpK1[Pseudomonas syringae pv. tomato str. DC3000]
10	102	79	13	12	9.60	type III restriction system endonuclease[Pseudomonas syringae pv. tomato str. DC3000]
88	PSPTO_1381	415	11380	19	16	4	4	8.28	type III helper protein HrpA1[Pseudomonas syringae pv. tomato str. DC3000]
184	PSPTO_1373	214	42885	10	8	7	5	0.55	type III helper protein HrpW1[Pseudomonas syringae pv. tomato str. DC3000]
267	PSPTO_1332	133	37427	5	4	3	3	0.35	branched-chain amino acid aminotransferase[Pseudomonas syringae pv. tomato str. DC3000]
580	PSPTO_1304	43	16919	1	1	1	1	0.24	hypothetical protein[Pseudomonas syringae pv. tomato str. DC3000]
455	PSPTO_1302	63	24089	3	2	3	2	0.36	keto-hydroxyglutarate-aldolase/keto-deoxy- phosphogluconate aldolase[Pseudomonas syringae pv. tomato str. DC3000]
607	PSPTO_1301	40	25188	2	1	2	1	0.16	6-phosphogluconolactonase[Pseudomonas syringae pv. tomato str. DC3000]
955	PSPTO_1296	16	50385	7	1	6	1	0.08	porin B[Pseudomonas syringae pv. tomato str. DC3000]
186	PSPTO_1292	212	45766	13	7	12	6	0.64	glucose ABC transporter, periplasmic glucose-binding protein[Pseudomonas syringae pv. tomato str. DC3000]
470	PSPTO_1287	62	36523	4	1	4	1	0.11	glyceraldehyde 3-phosphate dehydrogenase, type I[Pseudomonas syringae pv. tomato str. DC3000]
431	PSPTO_1274	70	7693	13	3	5	3	3.04	cold shock domain family protein[Pseudomonas syringae pv. tomato str. DC3000]
660	PSPTO_1256	35	43175	9	3	3	1	0.09	amino acid ABC transporter permease[Pseudomonas syringae pv. tomato str. DC3000]
127	PSPTO_1255	291	36903	25	14	16	10	1.77	amino acid ABC transporter substrate-binding protein[Pseudomonas syringae pv. tomato str. DC3000]
965	PSPTO_1238	15	59506	4	1	4	1	0.07	alginate biosynthesis protein AlgG[Pseudomonas syringae pv. tomato str. DC3000]
916	PSPTO_1231	19	103494	4	1	1	1	0.04	insecticidal toxin protein[Pseudomonas syringae pv. tomato str. DC3000]
594	PSPTO_1178	41	34030	4	2	2	1	0.25	thioredoxin reductase[Pseudomonas syringae pv. tomato str. DC3000]
805	PSPTO_1172	25	17849	1	1	1	1	0.23	glutathione peroxidase[Pseudomonas syringae pv. tomato str. DC3000]
679	PSPTO_1164	34	23826	4	2	4	2	0.37	ompA family protein[Pseudomonas syringae pv. tomato str. DC3000]
956	PSPTO_1109	16	40101	2	1	2	1	0.1	peptide chain release factor 1[Pseudomonas syringae pv. tomato str. DC3000]
256	PSPTO_1072	139	40172	8	3	7	3	0.32	DegT/DnrJ/EryC1/StrS family aminotransferase[Pseudomonas syringae pv. tomato str. DC3000]
245	PSPTO_0983	146	36589	5	3	4	2	0.23	ketol-acid reductoisomerase[Pseudomonas syringae pv. tomato str. DC3000]
506	PSPTO_0945	54	20267	6	4	5	4	1.08	tellurium resistance protein TerE[Pseudomonas syringae pv. tomato str. DC3000]
438	PSPTO_0929	67	22374	8	3	3	1	0.18	glutathione S-transferase[Pseudomonas syringae pv. tomato str. DC3000]
389	PSPTO_0927	81	14428	2	2	2	2	0.66	type IV pilus biogenesis protein[Pseudomonas syringae pv. tomato str. DC3000]
238	PSPTO_0889	153	46365	9	6	7	5	0.5	sugar ABC transporter periplasmic sugar-binding protein[Pseudomonas syringae pv. tomato str. DC3000]
583	PSPTO_0797	42	11509	2	2	1	1	0.37	50S ribosomal protein L21[Pseudomonas syringae pv. tomato str. DC3000]
210	PSPTO_0759	186	39503	12	6	7	4	0.46	bmp family protein[Pseudomonas syringae pv. tomato str. DC3000]
740	PSPTO_0728	29	54984	2	2	2	2	0.15	aldehyde dehydrogenase family protein[Pseudomonas syringae pv. tomato str. DC3000]
311	PSPTO_0722	113	19490	10	6	6	3	1.13	inorganic pyrophosphatase[Pseudomonas syringae pv. tomato str. DC3000]
753	PSPTO_0652	28	14575	2	2	2	2	0.66	50S ribosomal protein L17[Pseudomonas syringae pv. tomato str. DC3000]
648	PSPTO_0649	36	13721	2	1	1	1	0.31	30S ribosomal protein S11[Pseudomonas syringae pv. tomato str. DC3000]
615	PSPTO_0645	39	15157	4	2	4	2	0.62	50S ribosomal protein L15[Pseudomonas syringae pv. tomato str. DC3000]
520	PSPTO_0642	51	12653	4	3	2	2	0.78	50S ribosomal protein L18[Pseudomonas syringae pv. tomato str. DC3000]
281	PSPTO_0641	128	19266	4	4	2	2	0.78	50S ribosomal protein L6[Pseudomonas syringae pv. tomato str. DC3000]
709	PSPTO_0638	31	20407	3	1	3	1	0.2	50S ribosomal protein L5[Pseudomonas syringae pv. tomato str. DC3000]
746	PSPTO_0637	29	11280	1	1	1	1	0.38	50S ribosomal protein L24[Pseudomonas syringae pv. tomato str. DC3000]
449	PSPTO_0636	66	13458	5	1	5	1	0.31	50S ribosomal protein L14[Pseudomonas syringae pv. tomato str. DC3000]
773	PSPTO_0635	27	10148	2	1	2	1	0.43	30S ribosomal protein S17[Pseudomonas syringae pv. tomato str. DC3000]
895	PSPTO_0633	20	15421	2	1	2	1	0.27	50S ribosomal protein L16[Pseudomonas syringae pv. tomato str. DC3000]
286	PSPTO_0631	125	11943	3	2	2	1	0.36	50S ribosomal protein L22[Pseudomonas syringae pv. tomato str. DC3000]
706	PSPTO_0628	32	10938	2	2	2	2	0.94	50S ribosomal protein L23[Pseudomonas syringae pv. tomato str. DC3000]
835	PSPTO_0626	23	22707	3	2	3	2	0.39	50S ribosomal protein L3[Pseudomonas syringae pv. tomato str. DC3000]
379	PSPTO_0625	84	11759	4	3	3	2	1.53	30S ribosomal protein S10[Pseudomonas syringae pv. tomato str. DC3000]
206	PSPTO_0624	190	43736	24	10	12	4	0.54	translation elongation factor Tu[Pseudomonas syringae pv. tomato str. DC3000]
167	PSPTO_0623	229	77406	23	12	14	7	0.48	translation elongation factor G[Pseudomonas syringae pv. tomato str. DC3000]
191	PSPTO_0618	206	12413	10	7	3	2	1.41	50S ribosomal protein L7/L12[Pseudomonas syringae pv. tomato str. DC3000]
478	PSPTO_0617	60	17561	3	2	1	1	0.23	50S ribosomal protein L10[Pseudomonas syringae pv. tomato str. DC3000]
84	PSPTO_0616	424	24163	11	8	6	5	1.16	50S ribosomal protein L1[Pseudomonas syringae pv. tomato str. DC3000]
181	PSPTO_0615	216	14930	6	6	2	2	0.63	50S ribosomal protein L11[Pseudomonas syringae pv. tomato str. DC3000]
273	PSPTO_0604	130	37001	10	7	8	6	0.84	N-acetyl-gamma-glutamyl-phosphate reductase[Pseudomonas syringae pv. tomato str. DC3000]
411	PSPTO_0598	74	30242	2	1	2	1	0.13	S-adenosylmethionine decarboxylase[Pseudomonas syringae pv. tomato str. DC3000]
190	PSPTO_0578	207	12527	7	4	5	4	2.21	hypothetical protein[Pseudomonas syringae pv. tomato str. DC3000]
15	PSPTO_0577	1654	53391	92	64	28	23	6.73	tail sheath protein[Pseudomonas syringae pv. tomato str. DC3000]
309	PSPTO_0576	115	6969	4	3	3	2	1.76	hypothetical protein[Pseudomonas syringae pv. tomato str. DC3000]
589	PSPTO_0575	41	21186	1	1	1	1	0.19	hypothetical protein[Pseudomonas syringae pv. tomato str. DC3000]
369	PSPTO_0572	86	29717	5	2	4	2	0.29	bacteriocin[Pseudomonas syringae pv. tomato str. DC3000]
941	PSPTO_0553	17	47051	6	2	5	2	0.17	peptidyl-prolyl cis-trans isomerase SurA[Pseudomonas syringae pv. tomato str. DC3000]
871	PSPTO_0546	22	48693	3	1	2	1	0.08	hypothetical protein[Pseudomonas syringae pv. tomato str. DC3000]
668	PSPTO_0464	34	34624	6	1	6	1	0.11	glycine betaine/L-proline ABC transporter, periplasmic substrate-binding protein[Pseudomonas syringae pv. tomato str. DC3000]
525	PSPTO_0390	50	38740	7	3	6	3	0.34	fructose-bisphosphate aldolase[Pseudomonas syringae pv. tomato str. DC3000]
697	PSPTO_0387	32	40472	4	1	3	1	0.1	phosphoglycerate kinase[Pseudomonas syringae pv. tomato str. DC3000]
686	PSPTO_0385	33	72792	10	3	7	2	0.11	transketolase[Pseudomonas syringae pv. tomato str. DC3000]
293	PSPTO_0383	123	42846	4	4	2	2	0.19	S-adenosylmethionine synthetase[Pseudomonas syringae pv. tomato str. DC3000]
650	PSPTO_0359	36	52063	3	1	3	1	0.07	glutamine synthetase, type I[Pseudomonas syringae pv. tomato str. DC3000]
227	PSPTO_0341	165	23439	7	5	5	4	0.89	thiol:disulfide interchange protein DsbA[Pseudomonas syringae pv. tomato str. DC3000]
487	PSPTO_0330	57	17455	4	2	3	2	0.53	hypothetical protein[Pseudomonas syringae pv. tomato str. DC3000]
557	PSPTO_0317	45	13323	6	2	5	2	0.73	glycine cleavage system H protein[Pseudomonas syringae pv. tomato str. DC3000]
729	PSPTO_0301	30	45516	4	1	3	1	0.09	4-aminobutyrate aminotransferase[Pseudomonas syringae pv. tomato str. DC3000]
219	PSPTO_0300	175	51710	5	5	3	3	0.24	succinate-semialdehyde dehydrogenase[Pseudomonas syringae pv. tomato str. DC3000]
818	PSPTO_0268	25	94130	7	2	7	2	0.08	TonB system transport protein[Pseudomonas syringae pv. tomato str. DC3000]
392	2	2	1	1	0.28	hypothetical protein[Pseudomonas syringae pv. tomato str. DC3000]
739	PSPTO_0166	29	33337	4	2	4	2	0.25	glycine/betaine family, ABC transporter, substrate-binding protein[Pseudomonas syringae pv. tomato str. DC3000]
501	PSPTO_0152	55	14926	4	1	2	1	0.28	osmotically inducible protein[Pseudomonas syringae pv. tomato str. DC3000]
481	PSPTO_0144	60	75897	5	2	5	2	0.1	oligopeptidase A[Pseudomonas syringae pv. tomato str. DC3000]
829	PSPTO_0092	24	52925	4	1	4	1	0.07	aldehyde dehydrogenase family protein[Pseudomonas syringae pv. tomato str. DC3000]
467	PSPTO_0089	62	8987	3	2	2	2	1.23	50S ribosomal protein L28[Pseudomonas syringae pv. tomato str. DC3000]
92	PSPTO_0072	140	13351	7	5	5	4	2.95	endoribonuclease L-PSP[Pseudomonas syringae pv. tomato str. DC3000]
440	PSPTO_0002	67	40812	3	2	2	1	0.1	DNA polymerase III subunit beta[Pseudomonas syringae pv. tomato str. DC3000]
